# Supplementary material for: Playing in the UEFA Europa League Does Not Adversely Affect English Premier League or La Liga Performance
Source: J Funct Morphol Kinesiol. 2018 Dec 22;4(1):2. doi: 10.3390/jfmk4010002 (PMC7739226; doi:10.3390/jfmk4010002)
Supplement: Supplementary file 1 [file jfmk-04-00002-s001.zip]

Archive with 3 entries (2 files):
- jfmk-399180-supplement 12.23/
- jfmk-399180-supplement 12.23/Championship Data CSV file.txt
- jfmk-399180-supplement 12.23/UEFA Data CSV file.txt
