# Supplementary material for: Playing in the UEFA Europa League Does Not Adversely Affect English Premier League or La Liga Performance
Source: J Funct Morphol Kinesiol. 2018 Dec 22;4(1):2. doi: 10.3390/jfmk4010002 (PMC7739226; doi:10.3390/jfmk4010002)
Supplement: Supplementary file 1 [file jfmk-04-00002-s001.zip › jfmk-399180-supplement 12.23/UEFA Data CSV file.txt]

EPL1_LaLiga2	Seasons	Qual1_Miss2	QPosition1_2	Format_Lg2_Cup1	CLUB	Games	Won	Drawn	lost	GF	GA	GD	PTS	Seas1_Pos	Seas2_Pos	Chg_League_Pos	Qual_yr_ELC1_CL2	Manager_N	Manager_Chg	UEFA_games
1	0102_0203	1	1	1	Leeds United	38	14	5	19	58	57	1	47	5	15	-10	1	2	1	6
1	0102_0203	1	2	1	Chelsea	38	19	10	9	68	38	30	67	6	4	2	1	1	0	2
1	0102_0203	2	1	1	West Ham United	38	10	12	16	42	59	-17	42	7	18	-11	0	2	1
1	0102_0203	2	2	1	Aston Villa	38	12	9	17	42	47	-5	45	8	16	-8	1	1	0
1	0203_0304	1	1	1	Liverpool	38	16	12	10	55	37	18	60	5	4	1	2	1	0	8
1	0203_0304	1	2	1	Blackburn Rovers	38	12	8	18	51	59	-8	44	6	15	-9	1	1	0	2
1	0203_0304	2	1	1	Everton	38	9	12	17	45	57	-12	39	7	17	-10	0	1	0
1	0203_0304	2	2	1	Tottenham Hotspur	38	13	6	19	47	57	-10	45	10	14	-4	0	2	1
1	0304_0405	1	1	1	Newcastle United	38	10	14	14	47	57	-10	44	5	14	-9	1	3	1	12
1	0304_0405	1	2	1	Middlesbrough	38	14	13	11	53	46	7	55	11	7	4	0	1	0	10
1	0304_0405	2	1	1	Aston Villa	38	12	11	15	45	52	-7	47	6	10	-4	0	1	0
1	0304_0405	2	2	1	Charlton Athletic	38	12	10	16	42	58	-16	46	7	11	-4	0	1	0
1	0405_0506	1	1	1	Bolton Wanderers	38	15	11	12	49	41	8	56	6	8	-2	0	1	0	8
1	0405_0506	1	2	1	Middlesbrough	38	12	9	17	48	58	-10	45	7	14	-7	1	1	0	15
1	0405_0506	2	1	1	Manchester City	38	13	4	21	43	48	-5	43	8	15	-7	0	1	0
1	0405_0506	2	2	1	Tottenham Hotspur	38	18	11	9	53	38	15	65	9	5	4	0	1	0
1	0506_0607	1	1	1	Tottenham Hotspur	38	17	9	12	57	54	3	60	5	5	0	0	1	0	12
1	0506_0607	1	2	1	Blackburn Rovers	38	15	7	16	52	54	-2	52	6	10	-4	0	1	0	8
1	0506_0607	2	1	1	Bolton Wanderers	38	16	8	14	47	52	-5	56	8	7	1	1	2	1
1	0506_0607	2	2	1	Wigan Athletic	38	10	8	20	37	59	-22	38	10	17	-7	0	1	0
1	0607_0708	1	1	1	Tottenham Hotspur	38	11	13	14	66	61	5	46	5	11	-6	1	2	1	10
1	0607_0708	1	2	1	Everton	38	19	8	11	55	33	22	65	6	5	1	0	1	0	10
1	0607_0708	2	1	1	Reading	38	10	6	22	41	66	-25	36	8	18	-10	0	1	0
1	0607_0708	2	2	1	Portsmouth	38	16	9	13	48	40	8	57	9	8	1	0	1	0
1	0708_0809	1	1	1	Everton	38	17	12	9	55	37	18	63	5	5	0	1	1	0	2
1	0708_0809	1	2	1	Aston Villa	38	17	11	10	54	48	6	62	6	6	0	0	1	0	10
1	0708_0809	2	1	1	Blackburn Rovers	38	10	11	17	40	60	-20	41	7	15	-8	1	2	1
1	0708_0809	2	2	1	West Ham United	38	14	9	15	42	45	-3	51	10	9	1	0	2	1
1	0809_0910	1	1	2	Everton	38	16	13	9	60	49	11	61	5	8	-3	1	1	0	10
1	0809_0910	1	2	2	Aston Villa	38	17	13	8	52	39	13	64	6	6	0	1	1	0	2
1	0809_0910	2	1	2	Tottenham Hotspur	38	21	7	10	67	41	26	70	8	4	4	1	1	0
1	0809_0910	2	2	2	West Ham United	38	8	11	19	47	66	-19	35	9	17	-8	0	1	0
1	0910_1011	1	1	2	Manchester City	38	21	8	9	60	33	27	71	5	3	2	0	1	0	12
1	0910_1011	1	2	2	Aston Villa	38	12	12	14	48	59	-11	48	6	9	-3	1	3	1	2
1	0910_1011	2	1	2	Everton	38	13	15	10	51	45	6	54	8	7	1	1	1	0
1	0910_1011	2	2	2	Birmingham City	38	8	15	15	37	58	-21	39	9	18	-9	0	1	0
1	1011_1112	1	1	2	Tottenham Hotspur	38	20	9	9	66	41	25	69	5	4	1	2	1	0	8
1	1011_1112	1	2	2	Fulham	38	14	10	14	48	51	-3	52	8	9	-1	1	1	0	13
1	1011_1112	2	1	2	Liverpool	38	14	10	14	47	40	7	52	6	8	-2	1	1	0
1	1011_1112	2	2	2	Everton	38	15	11	12	50	40	10	56	7	7	0	0	1	0
1	1112_1213	1	1	2	Tottenham Hotspur	38	21	9	8	66	46	20	72	4	5	-1	1	1	0	12
1	1112_1213	1	2	2	Newcastle United	38	11	8	19	45	68	-23	41	5	16	-11	0	1	0	14
1	1112_1213	2	1	2	Everton	38	16	15	7	55	40	15	63	7	6	1	0	1	0
1	1112_1213	2	2	2	Fulham	38	11	10	17	50	60	-10	43	9	12	-3	1	1	0
1	1213_1314	1	1	2	Tottenham Hotspur	38	21	6	11	55	51	4	69	5	6	-1	1	2	1	12
1	1213_1314	1	2	2	Swansea City	38	11	9	18	54	54	0	42	9	12	-3	0	2	1	12
1	1213_1314	2	1	2	Everton	38	21	9	8	61	39	22	72	6	5	1	0	1	0
1	1213_1314	2	2	2	Liverpool	38	26	6	6	101	50	51	84	7	2	5	1	1	0
1	1314_1415	1	1	2	Everton	38	12	11	15	48	50	-2	47	5	11	-6	0	1	0	10
1	1314_1415	1	2	2	Tottenham Hotspur	38	19	7	12	58	53	5	64	6	5	1	1	1	0	10
1	1314_1415	2	1	2	Manchester United	38	20	10	8	62	37	25	70	7	4	3	2	1	0
1	1314_1415	2	2	2	Southampton	38	18	6	14	54	33	21	60	8	7	1	0	1	0
1	1415_1516	1	1	2	Tottenham Hotspur	38	19	13	6	69	35	34	70	5	3	2	1	1	0	10
1	1415_1516	1	2	2	Liverpool	38	16	12	10	63	50	13	60	6	8	-2	2	2	1	15
1	1415_1516	2	1	2	Swansea City	38	12	11	15	42	52	-10	47	8	12	-4	0	3	1
1	1415_1516	2	2	2	Stoke City	38	14	9	15	41	55	-14	51	9	9	0	0	1	0
1	1516_1617	1	1	2	Manchester United	38	18	15	5	54	29	25	69	5	6	-1	2	1	0	15
1	1516_1617	1	2	2	Southampton	38	12	10	16	41	48	-7	46	6	8	-2	1	1	0	6
1	1516_1617	2	1	2	Liverpool	38	22	10	6	78	42	36	76	8	4	4	1	1	0
1	1516_1617	2	2	2	Stoke City	38	11	11	16	41	56	-15	44	9	13	-4	0	1	0
1	1617_1718	1	1	2	Arsenal	38	19	6	13	74	51	23	63	5	6	-1	2	1	0	14
1	1617_1718	1	2	2	Everton	38	13	10	15	44	58	-14	49	7	8	-1	0	3	1	10
1	1617_1718	2	1	2	Southampton	38	7	15	16	37	56	-19	36	8	17	-9	1	2	1
1	1617_1718	2	2	2	Bournemouth	38	11	11	16	45	61	-16	44	9	12	-3	0	1	0
2	0102_0203	1	1	1	Celta de Vigo	38	17	10	11	45	36	9	61	5	4	1	1	1	0	6
2	0102_0203	1	2	1	Betis	38	14	12	12	56	53	3	54	6	8	-2	0	1	0	6
2	0102_0203	2	1	1	Sevilla	38	13	11	14	38	39	-1	50	8	10	-2	0	1	0
2	0102_0203	2	2	1	Athletic Bilbao	38	15	10	13	63	61	2	55	10	7	3	0	1	0
2	0203_0304	1	1	1	Valencia	38	23	8	7	71	27	44	77	5	1	4	2	1	0	13
2	0203_0304	1	2	1	Barcelona	38	21	9	8	63	39	24	72	6	2	4	2	1	0	8
2	0203_0304	2	1	1	Athletic Bilbao	38	15	11	12	53	49	4	56	7	5	2	0	1	0
2	0203_0304	2	2	1	Betis	38	13	13	12	46	43	3	52	8	9	-1	1	1	0
2	0304_0405	1	1	1	Athletic Bilbao	38	14	9	15	59	54	5	51	5	8	-3	0	1	0	8
2	0304_0405	1	2	1	Sevilla	38	17	9	12	44	41	3	60	6	6	0	0	1	0	10
2	0304_0405	2	1	1	Atlético Madrid	38	13	11	14	40	34	6	50	7	11	-4	0	1	0
2	0304_0405	2	2	1	Betis	38	16	14	8	62	50	12	62	9	4	5	0	1	0
2	0405_0506	1	1	1	Espanyol	38	10	11	17	36	56	-20	41	5	15	-10	0	1	0	8
2	0405_0506	1	2	1	Sevilla	38	20	8	10	54	39	15	68	6	5	1	1	1	0	15
2	0405_0506	2	1	1	Valencia	38	19	12	7	58	33	25	69	7	3	4	1	1	0
2	0405_0506	2	2	1	Deportivo La Coruña	38	15	10	13	47	45	2	55	9	8	1	2	1	0
2	0506_0607	1	1	1	Sevilla	38	21	8	9	64	35	29	71	5	3	2	1	1	0	15
2	0506_0607	1	2	1	Celta de Vigo	38	10	9	19	40	59	-19	39	6	18	-12	0	2	1	10
2	0506_0607	2	1	1	Villarreal	38	18	8	12	48	44	4	62	7	5	2	2	1	0
2	0506_0607	2	2	1	Deportivo La Coruña	38	12	11	15	32	45	-13	47	8	13	-5	0	1	0
2	0607_0708	1	1	1	Villarreal	38	24	5	9	63	40	23	77	5	2	3	0	1	0	8
2	0607_0708	1	2	1	Zaragoza	38	10	12	16	50	61	-11	42	6	18	-12	0	4	1	2
2	0607_0708	2	1	1	Recreativo	38	11	11	16	40	60	-20	44	8	16	-8	0	2	1
2	0607_0708	2	2	1	Racing Santander	38	17	9	12	42	41	1	60	10	6	4	0	1	0
2	0708_0809	1	1	1	Sevilla	38	21	7	10	54	39	15	70	5	3	2	2	1	0	6
2	0708_0809	1	2	1	Racing Santander	38	12	10	16	49	48	1	46	6	11	-5	0	1	0	6
2	0708_0809	2	1	1	Mallorca	38	14	9	15	53	60	-17	51	7	9	-2	0	1	0
2	0708_0809	2	2	1	Almería	38	13	7	18	45	61	-16	46	9	12	-3	0	2	1
2	0809_0910	1	1	2	Villarreal	38	16	8	14	58	57	1	56	5	7	-2	2	2	1	10
2	0809_0910	1	2	2	Valencia	38	21	8	9	59	40	19	71	6	3	3	1	1	0	14
2	0809_0910	2	1	2	Deportivo La Coruña	38	13	8	17	35	49	-14	47	7	10	-3	1	1	0
2	0809_0910	2	2	2	Málaga	38	7	16	15	42	48	-6	37	8	17	-9	0	1	0
2	0910_1011	1	1	2	Getafe	38	12	8	18	49	60	-11	44	6	16	-10	0	1	0	8
2	0910_1011	1	2	2	Villarreal	38	18	8	12	54	44	10	62	7	4	3	1	1	0	16
2	0910_1011	2	1	2	Mallorca	38	12	8	18	41	56	-15	44	5	17	-12	0	1	0
2	0910_1011	2	2	2	Deportivo La Coruña	38	10	13	15	31	47	-16	43	10	18	-8	0	1	0
2	1011_1112	1	1	2	Sevilla	38	13	11	14	48	47	1	50	5	9	-4	1	2	1	2
2	1011_1112	1	2	2	Athletic Bilbao	38	12	13	13	49	52	-3	49	6	10	-4	0	1	0	17
2	1011_1112	2	1	2	Espanyol	38	12	10	16	46	56	-10	46	8	14	-6	0	1	0
2	1011_1112	2	2	2	Osasuna	38	13	15	10	44	61	-17	54	9	7	2	0	1	0
2	1112_1213	1	1	2	Atlético Madrid	38	23	7	8	65	31	34	76	5	3	2	1	1	0	8
2	1112_1213	1	2	2	Levante	38	12	10	16	40	57	-17	46	6	11	-5	0	1	0	12
2	1112_1213	2	1	2	Osasuna	38	10	9	19	33	50	-17	39	7	16	-9	0	1	0
2	1112_1213	2	2	2	Mallorca	38	9	9	20	43	72	-29	36	8	18	-10	0	2	1
2	1213_1314	1	1	2	Valencia	38	13	10	15	51	53	-2	49	5	8	-3	2	3	1	14
2	1213_1314	1	2	2	Betis	38	6	7	25	36	78	-42	25	7	20	-13	0	3	1	12
2	1213_1314	2	1	2	Málaga	38	12	9	17	39	46	-7	45	6	11	-5	2	1	0
2	1213_1314	2	2	2	Rayo Vallecano	38	13	4	21	46	80	-34	43	8	12	-4	0	1	0
2	1314_1415	1	1	2	Sevilla	38	23	7	8	71	45	26	76	5	5	0	1	1	0	15
2	1314_1415	1	2	2	Villarreal	38	16	12	10	48	37	11	60	6	6	0	0	1	0	12
2	1314_1415	2	1	2	Valencia	38	22	11	5	70	32	38	77	8	4	4	1	1	0
2	1314_1415	2	2	2	Celta Vigo	38	13	12	13	47	44	3	51	9	8	1	0	1	0
2	1415_1516	1	1	2	Villarreal	38	18	10	10	44	35	9	64	6	4	2	1	1	0	14
2	1415_1516	1	2	2	Athletic Bilbao	38	18	8	12	58	45	13	62	7	5	2	1	1	0	16
2	1415_1516	2	1	2	Celta Vigo	38	17	9	12	51	59	-8	60	8	6	2	0	1	0
2	1415_1516	2	2	2	Málaga	38	12	12	14	38	35	3	48	9	8	1	0	1	0
2	1516_1617	1	1	2	Athletic Bilboa	38	19	6	13	53	43	10	63	5	7	-2	1	1	0	8
2	1516_1617	1	2	2	Celta Vigo	38	13	6	19	53	69	-16	45	6	13	-7	0	1	0	14
2	1516_1617	2	1	2	Malaga	38	12	10	16	49	55	-6	46	8	11	-3	0	3	1
2	1516_1617	2	2	2	Real Sociedad	38	19	7	12	59	53	6	64	9	6	3	0	1	0
2	1617_1718	1	1	2	Villarreal	38	18	7	13	57	50	7	61	5	5	0	1	2	1	8
2	1617_1718	1	2	2	Real Sociedad	38	14	7	17	66	59	7	49	6	12	-6	0	2	1	8
2	1617_1718	2	1	2	Espanyol Barcelona	38	12	13	13	36	42	-6	49	8	11	-3	0	2	1
2	1617_1718	2	2	2	CD Alavés	38	15	2	21	40	50	-10	47	9	14	-5	0	5	1
